# Supplementary material for: Systematic review and meta-analysis of differentially expressed miRNAs in experimental and human temporal lobe epilepsy
Source: Sci Rep. 2017 Sep 14;7:11592. doi: 10.1038/s41598-017-11510-8 (PMC5599629; doi:10.1038/s41598-017-11510-8)
Supplement: Supplementary file 2 — Supplementary Table S2 [file 41598_2017_11510_MOESM2_ESM.xlsx]

## Sheet: Sup.S2A
Supplementary table S2A: The database of differentially expressed miRNAs across SE studies
	ES Gorter et al. 2014						ES Bot et al. 2013		ES Kretschmann et al. 2015		ES Sun et al. 2014		ES Li et al. 2014	PILO Kretschmann et al. 2015		PILO Hu et al. 2011	PILO Song et al. 2011	PILO Hu et al. 2012	PILO Roncon et al. 2015		PILO Lee et al. 2016	KA Jimenez-Mateos et al. 2011	KA Liu et al. 2010	KA Schouten et al. 2015
	DG			CA1			DG		HP		HP		HP	HP		HP	HP	HP	GCL		HP	CA3	HP	DG			Legends
	ac	lat	ch	ac	lat	ch	lat	ch	ac	ch	ac	lat	ch	ac	ch	ac	ch	ch	lat	ch	ch	ac	ac	ac			ES - model of electrostimulation
	24 h	7 d	3-4 m	24 h	7 d	3-4 m	7 d	30 d	24 h	28 d	24 h	7 d	60 d	24 h	28 d	24 h	60 d	60 d	8-11 d	50 d	60 d	24 h	24 h	72 h			PILO - pilocarpine model
1a-3p																								1			KA - kainic acid model
1b-5p														-1													ac - acute stage (24-72 hours)
7a-5p					-1		-1																				lat - latent stage (≥ 1 week)
7a-2-3p							-1																				ch - chronic stage (≥3 weeks)
7b-5p					-1					-1														1			h - hours
7f-1-3p									1						-1												d - days
let-7a-5p														1
let-7b-3p														-1													1	up-regulation
let-7d-3p							-1							-1	-1												-1	down-regulation
let-7d-5p																	-1
let-7e-5p														1			-1
let-7i-5p																								1
9a-3p																	1
9a-5p																								1
10a-5p													1											1
10b-5p																-1						1	-1
15b-5p		1			1
16-5p																								1
17-3p																							-1
17-5p		1			1				1					1					1
18a-5p									1														-1	1
19a-3p		1			1				1					1				-1						1
19b-3p		1			1																			1
20a-5p		1			1				1		1	1							1					1
20b-5p		1			1																			1
21-5p	1	1	1	1	1		1	1	1	1				1		-1			1	1	1	1		1
21-3p	1			1					1					1
22-3p														1		1
22-5p															1
23a-3p		1	1		1	1		1						1	1		1	1	1	1
23b-3p			1
24-3p																1	1
24-5p			1					1						1
25-3p																-1
26a-5p																1
26b-5p																								1
27a-3p			1		1	1									1			1	1			1		1
27b-3p			1														1							1
29a-3p														1		-1	1					1		1
29a-5p							-1
29b-3p								-1						1		1								1
29b-1-5p									1					1	-1
29c-3p																								1
29c-5p								-1											-1	-1
30a-5p								-1	-1	-1				-1					-1	-1				1
30a-3p																			-1
30b-3p									-1
30b-5p										-1
30c-5p									-1							1
30c-2-3p																			-1
30d-5p							-1
30e-3p																			-1
30e-5p								-1														1		1
31a-5p																		1		-1
32-5p																								1
32-3p	1			1
33-5p		-1					-1	-1										-1
34a-5p			1					1								1		1						1
34b-3p															-1
34b-5p			1			1		1
34c-3p													-1
34c-5p			1					1																1
92a-3p																			1
92b-3p							-1								-1
98-5p																	-1						-1
99b-3p											1	1
99a-5p									-1	-1						1	1
101a-3p																1								1
103-3p																			-1
106b-3p										1
106b-5p																								1
122-5p																								1
124-3p							-1									1								1
124-5p									-1					-1
125a-3p																1
125b-5p																1
125b-2-3p														-1
126-3p			1											1			1
126-5p			1																					1
127-3p					-1												1
128-3p																			-1
129-5p			1			1			1						1						1			1
129-2-3p			1												1
130a-3p										-1					-1
132-3p	1	1	1				1		1					1	1	1	1		1	1	1	1		1
132-5p	1	1	1					1
133a-3p																								1
133b																						-1
134-5p																	1					1
135a-5p			1																					1
135b-5p										1					1			-1						1
136-5p																		-1						1
137-3p					-1												1							1
138-5p																			-1					1
138-1-3p															-1			-1
139-5p		-1	-1		-1		-1										1		-1			1
140-5p			1																					1
140-3p			1							-1					-1		1		-1	-1
142-3p									1					1					1		1			1
142-5p	1	1			1				1					1
143-3p			1		1	1																		1
144-3p			1															-1
145-3p													-1
145-5p			1			1										1
146a-5p			1		1			1	1	1				1			1	1		1
146b-5p					1				1					1								1
148a-3p										-1														1
148b																				-1				1
149-5p														-1
150-5p									-1	-1						1
151									-1							1
152-3p			1															1						1
153-3p																		-1				1
154-5p																								1
154-3p																				1
155-5p																					1		-1	1
181a-5p															-1
181a-1-3p														-1		1			-1
181b-5p									-1					-1		-1
181c-5p														-1		-1				1				1
181d-5p									-1					-1					1	1
182-5p													-1											1
183-3p									1
183-5p													-1
185-5p																	-1
186-5p														-1					-1
187-3p		-1	-1				-1	-1	1						-1
188-5p																								1
190a-5p																		-1						1
190b-5p					1																			1
191-5p										-1					-1
192-5p																							-1	1
193a-3p					1																			-1
194-5p														-1	-1									1
195										-1														1
196b																1
199a-3p			1													1
199a-5p			1												1	1						1	-1
199b-5p																					1
200a-3p																						1		1
202-5p													-1											1
203a-3p									1					1	1			1			1			1
204-5p			1			1
204-3p	1			1
205-5p																								1
208a-3p														-1
210-3p			1												-1			1						1
211-5p														-1				1
212-3p	1	1	1	1			1		1					1	1				1	1
212-5p		1	1					1
214-3p			1						-1															1
215-5p													-1
215-5p																-1								1
216b-5p														-1										1
218-2-3p														-1
218-5p			-1		-1			-1																1
219-5p																						1		1
221-3p					-1					1					1									1
222-3p					-1					1					1
223-3p	1		1	1										1							1
224-5p														-1										1
290a-5p									1					1
291a-3p																								-1
291a-5p	1			1					1
291b-5p									1
292a-3p																								-1
294-5p	1			1					1					1
294-3p																								-1
295-3p																								1
296-5p													-1					-1
297a-5p									-1						1
297a-3p									-1
297b-3p									-1	1
297c-3p									-1
297c-5p									-1						1
298-5p									1						-1
299	1			1
300-3p																			1
300-5p	1			1
301a-3p							-1											-1						1
301b-3p														-1										1
302b-3p																								-1
302b-5p														-1
322-5p			1																					1
323-3p																						1
324-5p							-1		-1					-1	-1		1							1
325-3p															-1
325-5p																		-1
326-3p																						1
328a-3p							-1		-1
330-3p															-1				-1
330-5p														-1								-1
331-3p									-1					-1	-1
335-3p														1
337-3p																								1
337-5p														-1										1
338-3p																								1
338-5p															-1
339-3p														-1										1
339-5p		1			1																			1
340-3p																								1
340-5p																								1
344a-3p																								1
344b-2-3p																			1	1
345-3p											1	1	1
345-5p															-1
346-5p										-1														-1
350-3p															-1
351-5p	1			1						-1														1
352								-1									-1
361-3p													1
361-5p														-1
362-3p									-1															1
363-3p																								-1
365-3p																								1
365-5p											1	1	1
367-3p																								1
369-3p																								1
369-5p					-1
370-3p																			1					1
370-5p							1	1
374a-5p							-1	-1														-1
374c-5p														-1
375-3p																1						1		1
376a-3p																								1
376b-3p																								1
376c-3p																								1
378a-3p			1						-1	-1												-1
378b									-1	-1
379-3p																	1							1
380-3p														-1				-1	1	1
380-5p																		-1
381-3p																						-1		1
383-5p																	1
409a-5p														-1	-1					1
410-3p																				1
411-3p																				1
411-5p																								1
423-3p													1
425-3p														-1
425-5p																						1
429-3p																								1
431-3p															-1
431-5p									1					1					1					1
433-3p								1						-1					1	1
433-5p																				1
434-3p																								1
434-5p					-1																			1
448-3p																								1
449a-5p																								1
449b														-1
450a-3p	1			1
450a-5p													-1										-1	1
451-5p			1																		1	1		1
455									1	1			1		1						1
466a-3p									-1	1
466b-5p									-1
466b-1-5p	1			1
466b-3-3p									-1	1
466c-5p									-1	1				-1									1
466d-3p									-1	1				-1
466d-5p										1
489-3p																								1
466e-3p									-1	1
466f-3p									-1	1					1
466f-5p									-1
466g										1				-1
466i-3p									-1	1
466l-3p														-1
466n-5p										1
466p-5p									-1
467a-3p																								1
467b-5p																								1
467b-3p									-1	1
467c-3p										1					1
467c-5p																								1
467d-3p									-1	1				-1
467d-5p														1
467e-3p										1					1
467e-5p										1				-1	1
467f									-1	1
467g									-1	1					1
468-3p									-1
483-3p														1
485-3p									-1
487b-3p																								1
488-3p																								1
488-5p														-1
491-5p														-1
493-3p													-1											1
494-3p									1	1				1	1
495-3p																								1
497-5p																						-1		1
499-5p														-1
500-3p																								1
503-5p																								1
504-5p																								1
507																						1
509																						1
518d-3p																						1
520b																						-1
532-5p																								1
540-5p													1											1
542-3p			1											-1				-1						1
542-5p													1					-1
543-5p																		-1
544-3p																								1
547-3p																								1
551b-3p			-1				-1								-1				-1	-1				1
574-5p										1
582-5p																								1
598-3p																								1
652-3p																			-1	-1
657																						-1
664-3p																				-1
665-3p				1					1															1
666-3p													1
666-5p																								-1
668-3p														-1
669a-5p									-1	1														1
669c-5p										1					1
669f-3p									-1	1					1
669i									-1	1
669h-3p									-1	1				-1
669l-5p										1
669o									-1
669p-5p										1
669m-3p									-1	1
669n									-1	1
672-5p																								-1
673-5p														-1
674-5p									1					1	-1									1
674-3p										-1
675-5p	1			1					1
676-3p										-1					-1
677-5p									-1															1
682																							-1
691														1
703														-1
706									1					1
708-5p					-1		-1
709														1
710									1					1
711									1					1
712-3p														1
712-5p									1
741-3p									-1
742-3p														-1
758-5p	1			1									-1
760-3p														-1
761														-1
762									1
764-3p											1	1
767															-1
770-3p									1															-1
802-5p																								1
872-5p																								1
873-5p														-1						-1
874-3p											1	1	1						1
875-3p														1	-1
879-5p													1											1
881-3p									-1	1				-1
881-5p										1
882									1					1
883-5p	1			1						1
883b-5p										1
935			-1		-1		-1
1187									-1
1192										1
1224-5p														-1
1839-3p									-1	-1				-1
1843a-5p							-1
1892									1					1
1895														1
1897-5p														1
1899									1
1903									-1
1907										1
1912-3p													-1
1929-5p										1
1934-5p									1
1941-3p														-1
1949													1		-1					-1
1957														1
1971									1
1983														1
2137									1					1
3584-5p																			1
3596c	1			1

## Sheet: Sup.S2B
Supplementary Table S2B: The database of differentially expressed miRNAs across human TLE-HS studies
	Kan et al. 2012	Kaalund et al. 2014	McKiernan et al. 2012
	TLE-HS	TLE-HS	TLE-HS		Legends
let-7b-5p			-1		TLE-HS - temporal lobe epilepsy with hippocampal sclerosis
let-7d-5p			-1
let-7f-5p	1		-1		1	up-regulation
let-7g-3p			-1		-1	down-regulation
9a-3p			-1
9a-5p	1
10b-5p		1
16-5p	1
17-5p	1
20a-5p	1
21-5p			-1
23b-3p			-1
25-3p			-1
26b-5p	1
27a-3p	1
27b-3p			-1
29c-3p			-1
30a-5p			-1
30b-5p			-1
30d-5p			-1
32-5p	1
32-3p	-1
92a-3p			-1
92b-3p	1
95			-1
99a-5p	1		-1
100-5p			-1
103-3p			-1
106a-5p	1
106b-5p			-1
125b-5p			-1
126-5p	1		-1
129-2-3p	1
130a-3p			-1
130b-3p		1	-1
135a-5p	1
138-5p	-1
140-3p		-1
141-3p		1
141-5p	-1
146b-3p	-1
181d-5p			-1
182-5p		1
183-5p		1
184-3p	-1	1
185-3p	-1
187-3p			-1
190a-5p	1
193a-3p	1
193b-3p		1
195	1
196b
197-3p		1
199a-5p		1
200a-3p		1
203a-3p	1
204-5p		-1
210-3p			-1
211-5p		-1
214-3p	-1
218-5p		-1
299		1
301a-3p	1		-1
302b-3p		1
324-5p			-1
330-3p			-1
335-5p			-1
337-5p		1
340-3p	1
340-5p			-1
361-5p		1
362-3p	1
374a-5p	1
374b-5p	1
375-3p		1
376c-3p		1
383-5p		1
411-5p			-1
423-3p			-1
425-5p			-1
429-3p		1
432-3p		1
432-5p			-1
433-3p			-1
490-3p	-1	-1
493-3p		1
497-5p			-1
501-5p		1
502-5p		1
515-3p		1
519d		1
519e-5p		1
597	1
625-5p	1
635	-1
637	-1
642a-5p	-1
660-5p	1
665-3p	-1
920	-1
934	-1
1193-3p		1	1
1255a	-1
1297	1
1304	-1
1469	-1
1973	-1
