# Supplementary material for: Systematic review and meta-analysis of differentially expressed miRNAs in experimental and human temporal lobe epilepsy
Source: Sci Rep. 2017 Sep 14;7:11592. doi: 10.1038/s41598-017-11510-8 (PMC5599629; doi:10.1038/s41598-017-11510-8)
Supplement: Supplementary file 3 — Supplementary Table S3 [file 41598_2017_11510_MOESM3_ESM.xlsx]

## Sheet: Sup. T. S3
Supplementary Table S3: Fold-change and p-values of differentially expressed miRNAs across post-SE studies
Legends
ES - model of electrostimulation
PILO - pilocarpine model
KA - kainic acid model
ac - acute stage (24-72 hours)
lat - latent stage (≥ 1 week)
ch - chronic stage (≥3 weeks)
h - hours
d - days
FC - fold change
up-regulation
down-regulation
ES Gorter et al. 2014																		ES Bot et al. 2013						ES Kretschmann et al. 2015						PILO Kretschmann et al. 2015						PILO Hu et al. 2010			PILO Song et al. 2011			PILO Hu et al. 2012			Pilo Roncon et al. 2015
DG									CA1									DG						HP						HP						HP			HP			HP			GCL
ac			lat			ch			ac			lat			ch			lat			ch			ac			ch			ac			ch			ac			ch			ch			lat			ch
24 h			7 d			3-4 m			24 h			7 d			3-4 m			7 d			30 d			24 h			28 d			24 h			28 d			24 h			60 d			60 d			4+8 d			50 d
ID	logFC	FDR	ID	logFC	FDR	ID	logFC	FDR	ID	logFC	FDR	ID	logFC	FDR	ID	logFC	FDR	ID	logFC	FDR	ID	logFC	FDR	ID	logFC	FDR	ID	logFC	FDR	ID	logFC	FDR	ID	logFC	FDR	ID	FC	P value	ID	FC	P value	ID	FC	P value	ID	FC	FDR	ID	FC
132-3p	0.85174	0.000435696	132-3p	0.842227	0.000521945	126-3p	1.29975	0.000515977	204-3p (*)	1.17254	2.45017e-06	142-5p	1.89504	7.81548e-06	129-5p	0.635982	0.00550732	21-5p	0.919395	0.0107771	146a-5p	0.701731	0.0319217	2137	6.57704	7.26989e-44	135b-5p	1.74248	6.25571e-16	2137	11.6568	2.16832e-60	135b-5p	1.67663	3.1177e-13	181a-3p (*)	14.1463	<0.05	126-3p	3.3548	<0.01	146a-5p	2.69589	0.01258	142-3p	34.11	0.067	154-3p (*)	36.68
132-5p (*)	0.610263	0.00181681	132-5p (*)	0.675624	0.000507135	126-5p (*)	1.18446	0.000438285	21-5p	0.679589	0.000948278	146a-5p	1.60824	2.29297e-06	23a-3p	0.757644	0.000813269	212-3p	0.874981	0.00506402	132-5p (*)	0.687228	0.0103691	21-5p	2.67671	7.84298e-52				21-5p	2.79809	8.99633e-55				132-3p	12.6844	<0.05	23a-3p	2.815	<0.01	211-5p	2.61014	0.013756	344b-2-3p	23.32	0.03	146a-5p	21.24
142-5p	0.689033	0.000174369	142-5p	1.65135	6.53758e-06	129-5p	0.759235	0.000775611	21-3p (*)	1.91363	1.13227e-05	146b-5p	0.682281	9.76464e-05	27a-3p	0.726954	0.000830001	132-3p	0.80327	0.0107771	21-5p	0.640172	0.00514739	711	1.85778	5.32162e-20				711	1.94248	2.00932e-21				30c-5p	10.8842	<0.05	140-3p (*)	2.6387	<0.01	203a-3p	2.10909	0.0236609	3584-5p	18.28	0.089	344b-2-3p	18.01
204-3p (*)	0.802824	3.99544e-05	146a-5p	1.28435	9.7665e-06	129-3p (*)	0.5933	0.000640908	212-3p	0.627152	8.22814e-05	15b-5p	0.861645	0.00068209				370-5p (*)	0.590079	0.0351208	212-5p (*)	0.615125	0.0056737	212-3p	1.83438	5.61046e-44				212-3p	1.91485	3.60241e-48				26a-5p	10.8705	<0.05	146a-5p	2.3659	<0.01	210-3p	1.81064	0.0199936	17-5p	18.16	0.047	181d-5p	3.62
21-5p	1.27884	3.15706e-05	15b-5p	0.856237	6.90793e-05	132-3p	1.11963	0.000571156	223-3p	1.05322	1.13227e-05	17-5p	1.06832	0.000118559				324-5p	-0.601179	0.0372647	29b-3p	-0.736492	0.0202822	21-3p (*)	1.74143	9.97002e-17				882	1.90407	5.73035e-21				375-3p	9.2409	<0.05	23b-3p	2.2784	<0.01	152-3p	1.77043	0.000817	132-3p	4.58	0.002	132-3p	3.51
21-3p (*)	2.1802	1.57189e-05	17-5p	1.04536	9.53255e-06	132-5p (*)	0.995621	0.000438285	291a-5p	0.86184	2.06869e-06	190b-5p	0.66652	6.17656e-05				29a-5p (*)	-0.640771	0.0372647				712-5p	1.66444	8.55293e-23				1947-5p	1.72341	0.039096				99a-5p	7.0574	<0.05	9a-3p (*)	2.1894	<0.01	31a-5p	1.6926	0.00381135	21-5p	3.56	0.008	212-3p	2.39
212-3p	1.69258	8.87492e-06	19a-3p	1.07513	2.12959e-05	135a-5p	0.649859	0.0116213	294-3p	1.12533	3.23578e-09	193a-3p	0.594129	0.00207543				708-5p	-0.660458	0.0323292				132-3p	1.58081	2.94694e-23				21-3p (*)	1.64764	8.1501e-13				24-3p	7.0508	<0.05	139-5p	1.949	<0.01	23a-3p	1.51567	0.00772717	212-3p	2.95	0.002	181c-5p	1.91
223-3p	1.84496	3.58929e-05	19b-3p	1.01274	6.332e-05	140-5p	1.02872	0.00127702	299-3p	1.84578	2.45017e-06	19a-3p	1.14439	5.32883e-05				935	-0.674629	0.0372647				882	1.55202	1.09678e-10				142-5p	1.57988	1.34579e-07				124-3p	7.0101	<0.05	29a-3p	1.9328	<0.01	296-5p (*)	3.08313	2.85e-06	181d-5p	2.57	0.022	23a-3p	1.84
291a-5p	0.662473	7.61401e-05	20a-5p	1.3625	9.53255e-06	140-3p (*)	0.941748	0.000737793	300-5p	0.908927	6.23469e-07	19b-3p	1.06418	0.000375605				92b-3p	-0.72409	0.0372647										467d-5p	1.54619	0.0345709				22-3p	6.4325	<0.05	24-3p	1.8076	<0.01	543-5p	3.02479	0.00106747	27a-3p	2.08	0.026	433-5p (*)	1.71
294-3p	0.813392	3.58929e-05	20b-5p	1.12507	8.69537e-06	143-3p	2.75122	0.000793301	32-3p (*)	0.621751	0.00189016	20a-5p	1.3093	9.76464e-05				374-5p	-0.726743	0.0173807										132-3p	1.51644	1.02743e-19				34a-5p	6.2804	<0.05	132-3p	1.738	<0.01	542-5p	2.28458	0.0059426	92a-3p	2.04	0.046	433-3p	1.7
299-3p	1.81619	1.32993e-05	21-5p	1.54776	6.53758e-06	144-3p	0.89489	0.0121046	351-5p	0.926944	1.51867e-05	20b-5p	1.06581	5.32883e-05				328a-3p	-0.756432	0.0372647										710	1.50101	2.69652e-16				125a-5p	5.4348	<0.05	383-5p	1.731	<0.01	145-5p	1.95072	0.0496872	20a-5p	2	0.03	409a-5p	1.6
300-5p	0.726154	3.88266e-05	212-3p	1.23472	2.12959e-05	145-5p	2.43999	0.00103068	3596c	1.1064	5.37352e-05	21-5p	1.21347	7.65061e-05				139-5p	-0.769522	0.0239381										703	0.658916	0.0435741				101a-3p	5.3588	<0.05	27b-3p	1.6822	<0.01	33-5p	1.92244	0.00327865	874-3p	2	0.093	410-3p	1.53
32-3p (*)	0.591942	0.00197062	212-5p (*)	0.644287	0.000451869	146a-5p	0.786609	0.000438285	450a-3p (*)	0.664666	0.000125246	23a-3p	0.660181	0.000117311				30d-5p	-0.778182	0.0107771										339-3p	0.657534	0.0378162				29b-3p	5.1505	<0.05	324-5p	1.6389	<0.01	542-3p	1.88359	0.00795453	431-5p	1.88	0.091	31a-5p	4.53
351-5p	1.0649	7.00304e-05	23a-3p	0.58812	0.00397505	152-3p	1.19794	0.000585661	466b-5p	0.798202	0.000948278	27a-3p	0.7116	0.000118559				33-5p	-0.800868	0.0323292										466l-3p	0.605052	2.21731e-05				125b-5p	4.8975	<0.05	137-3p	1.6307	<0.01	190a-5p	1.8835	0.0152837	23a-3p	1.65	0.07	551b-3p	2.75
3596c	1.01534	0.00011365	339-5p	0.8708	3.83265e-05	199a-3p (*)	1.70418	0.000515977	665-3p	0.691729	3.1646e-06	339-5p	1.06099	5.32883e-05				187-3p	-0.842095	0.0323292										302b-5p	0.585423	0.00910103				199a-5p	4.607	<0.05	379-3p	1.534	<0.01	380-5p	1.87454	0.0117631	433-3p	1.59	0.033	873-5p	2.28
450a-3p (*)	0.617094	7.00304e-05	139-5p	-0.77182	0.000125359	199a-5p	1.88052	0.000515977	675-5p	1.73236	3.56364e-07	127-3p	-0.602	0.000110828				551b-3p	-0.847491	0.0269796																196b	4.5795	<0.05	127-3p	1.5034	<0.01	325-5p	1.86192	0.0458665	370-3p	1.53	0.071	652-3p	1.93
466b-5p	0.835883	0.00148613	187-3p	-0.744381	0.000896548	204-5p	0.689982	0.0223296	758-5p (*)	1.20667	2.90079e-06	137-3p	-0.845	6.17656e-05				7a-5p	-0.92806	0.00686358																150-5p	3.9652	<0.05	185-5p	0.6328	<0.01	135b-5p	1.65775	0.0285262	30c-2-3p	11.94	0.077
675-5p	1.45918	1.57189e-05	33-5p	-0.710142	6.14292e-05	21-5p	1.00444	0.000119014	883-5p (*)	0.855562	4.34974e-05	139-5p	-0.788	5.32883e-05																						151-3p	3.2807	<0.05	let-7e-5p	0.512	<0.01	19a-3p	1.64503	0.0183198	181a-3p (*)	9.02	0.093
758-5p (*)	1.06031	0.00011365				210-3p	0.664302	0.000438285				218a-5p	-0.681	5.78504e-05																						145-5p	2.43	<0.05	352	0.367	<0.01	153-3p	1.55342	0.0182619	30e-3p (*)	2.06	0.03
883-5p (*)	0.750843	0.000126687				212-3p	1.12383	0.000530824				221-3p	-0.769	8.69671e-06																						29a-3p	0.0693	<0.05	98-5p	0.2898	<0.01	136-5p	1.53306	0.00416571	139-5p	1.97	0.094
						212-5p (*)	0.843148	0.000438285				222-3p	-0.796	8.2975e-06																						181c-5p	0.0823	<0.05				301a-3p	1.53273	0.00792472	30a-3p	1.82	0.094
						214-3p	0.763182	0.000438285				369-5p	-0.638	6.58645e-05																						215-5p	0.1387	<0.05				138-3p (*)	1.52894	0.035115	551b-3p	1.71	0.03
						223-3p	1.36186	0.000925956				434-5p (*)	-0.591	4.21325e-05																						181b-5p	0.179	<0.05							330-3p	1.58	0.091
						23a-3p	1.41226	0.000105994				708-5p	-0.623	9.76464e-05																						25-3p	0.2251	<0.05							138-5p	1.5	0.022
						23b-3p	0.834187	0.000453454				7a-5p	-0.95	0.000218102																						10b-5p	0.2314	<0.05
						24-3p	0.603111	0.000438285				7b-5p	-0.652	0.0116258																						21-5p	0.35771	<0.05
						24-5p (*)	0.870633	0.000904056				935	-0.667	0.000117311
						24-5p (*)	0.870633	0.000515977
						27a-3p	1.37779	0.000105994
						27b-3p	0.640436	0.000585661
						322-5p	0.623447	0.000904056
						34a-5p	0.68104	0.0224652
						34b-5p	1.16998	0.00135683
						34c-5p	1.2494	0.00197332
						378a-3p	0.733109	0.00157536
						451-5p	1.0111	0.0175535
						542-3p	0.699076	0.000640908
						139-5p	-0.737285	0.000247437
						187-3p	-1.42134	0.000105994
						218a-5p	-0.616568	0.000438285
						551b-3p	-1.03183	0.000149647
						935	-0.604804	0.000376556
[truncated: 10 more columns]
