# Supplementary material for: Systematic review and meta-analysis of differentially expressed miRNAs in experimental and human temporal lobe epilepsy
Source: Sci Rep. 2017 Sep 14;7:11592. doi: 10.1038/s41598-017-11510-8 (PMC5599629; doi:10.1038/s41598-017-11510-8)
Supplement: Supplementary file 4 — Supplementary Table S4 [file 41598_2017_11510_MOESM4_ESM.xls]

## Sheet: Sup. Tab. S4
Supplementary Table S4: miRNAs sorted by the frequency they appeared across profiling studies
Top up-regulated miRNAs					Top down-regulated miRNAs
miRNA	N up-regulated	N dif. expressed	Total N profiles		miRNA	down-regulated	N dif. expressed	Total N profiles
21-5p	15	16	21		30a-5p	6	7	21
132-3p	14	14	21		139-5p	5	7	21
23a-3p	11	11	21		187-3p	5	6	21
212-3p	10	10	21		551b-3p	5	6	21
146a-5p	9	9	21		140-3p	4	6	21
27a-3p	8	8	21		324-5p	4	6	21
129-5p	6	6	21		33-5p	4	4	21
203a-3p	6	6	21		218-5p	3	4	21
17-5p	5	5	21		378a-3p	3	4	21
19a-3p	5	6	21		29c-5p	3	3	21
20a-5p	5	5	21		181b-5p	3	3	21
34a-5p	5	5	21		331-3p	3	3	21
142-3p	5	5	21		374a-5p	3	3	21
142-5p	5	5	21		935	3	3	21
223-3p	5	5	21		1839-3p	3	3	21
21-3p	4	4	21		99a-5p	2	4	21
29a-3p	4	5	21		181c-5p	2	4	21
132-5p	4	4	21		181d-5p	2	4	21
143-3p	4	4	21		380-3p	2	4	21
146b-5p	4	4	21		466c-5p	2	4	21
199a-5p	4	5	21		542-3p	2	4	21
294-5p	4	4	21		7b-5p	2	3	21
431-5p	4	4	21		10b-5p	2	3	21
451-5p	4	4	21		150-5p	2	3	21
455	4	4	21		181a-1-3p	2	3	21
494-3p	4	4	21		194-5p	2	3	21
19b-3p	3	3	21		301a-3p	2	3	21
20b-5p	3	3	21		409a-5p	2	3	21
24-5p	3	3	21		466d-3p	2	3	21
27b-3p	3	3	21		467d-3p	2	3	21
29b-3p	3	4	21		669h-3p	2	3	21
34b-5p	3	3	21		881-3p	2	3	21
34c-5p	3	3	21		7a-5p	2	2	21
126-3p	3	3	21		let-7d-3p	2	2	21
135b-5p	3	4	21		92b-3p	2	2	21
145-5p	3	3	21		98-5p	2	2	21
152-3p	3	3	21		124-5p	2	2	21
210-3p	3	4	21		130a-3p	2	2	21
212-5p	3	3	21		138-1-3p	2	2	21
221-3p	3	4	21		186-5p	2	2	21
291a-5p	3	3	21		191-5p	2	2	21
339-5p	3	3	21		328a-3p	2	2	21
351-5p	3	4	21		330-3p	2	2	21
375-3p	3	3	21		330-5p	2	2	21
433-3p	3	4	21		346-5p	2	2	21
665-3p	3	3	21		352	2	2	21
674-5p	3	4	21		378b	2	2	21
675-5p	3	3	21		652-3p	2	2	21
883-5p	3	3	21		676-3p	2	2	21
15b-5p	2	2	21		708-5p	2	2	21
18a-5p	2	3	21		873-5p	2	2	21
22-3p	2	2	21		1949	2	2	21
24-3p	2	2	21		21-5p	1	16	21
29b-1-5p	2	3	21		19a-3p	1	6	21
30e-5p	2	3	21		29a-3p	1	5	21
32-3p	2	2	21		199a-5p	1	5	21
99a-5p	2	4	21		29b-3p	1	4	21
101a-3p	2	2	21		135b-5p	1	4	21
124-3p	2	3	21		210-3p	1	4	21
126-5p	2	2	21		221-3p	1	4	21
129-2-3p	2	2	21		351-5p	1	4	21
134-5p	2	2	21		433-3p	1	4	21
135a-5p	2	2	21		674-5p	1	4	21
137-3p	2	3	21		18a-5p	1	3	21
139-5p	2	7	21		29b-1-5p	1	3	21
140-5p	2	2	21		30e-5p	1	3	21
140-3p	2	6	21		124-3p	1	3	21
155-5p	2	3	21		137-3p	1	3	21
181c-5p	2	4	21		155-5p	1	3	21
181d-5p	2	4	21		214-3p	1	3	21
190b-5p	2	2	21		222-3p	1	3	21
199a-3p	2	2	21		466f-3p	1	3	21
200a-3p	2	2	21		467e-5p	1	3	21
204-5p	2	2	21		467g	1	3	21
204-3p	2	2	21		669a-5p	1	3	21
214-3p	2	3	21		669f-3p	1	3	21
219-5p	2	2	21		7f-1-3p	1	2	21
222-3p	2	3	21		let-7e-5p	1	2	21
290a-5p	2	2	21		30c-5p	1	2	21
299	2	2	21		31a-5p	1	2	21
300-5p	2	2	21		127-3p	1	2	21
322-5p	2	2	21		136-5p	1	2	21
324-5p	2	6	21		138-5p	1	2	21
344b-2-3p	2	2	21		144-3p	1	2	21
370-3p	2	2	21		148a-3p	1	2	21
370-5p	2	2	21		148b	1	2	21
379-3p	2	2	21		151	1	2	21
380-3p	2	4	21		153-3p	1	2	21
450a-3p	2	2	21		190a-5p	1	2	21
466b-1-5p	2	2	21		192-5p	1	2	21
466c-5p	2	4	21		193a-3p	1	2	21
466f-3p	2	3	21		195	1	2	21
467c-3p	2	2	21		211-5p	1	2	21
467e-3p	2	2	21		215-5p	1	2	21
467e-5p	2	3	21		216b-5p	1	2	21
467g	2	3	21		224-5p	1	2	21
542-3p	2	4	21		297a-5p	1	2	21
669a-5p	2	3	21		297b-3p	1	2	21
669c-5p	2	2	21		297c-5p	1	2	21
669f-3p	2	3	21		298-5p	1	2	21
706	2	2	21		301b-3p	1	2	21
710	2	2	21		337-5p	1	2	21
711	2	2	21		339-3p	1	2	21
758-5p	2	2	21		362-3p	1	2	21
882	2	2	21		381-3p	1	2	21
1892	2	2	21		434-5p	1	2	21
2137	2	2	21		450a-5p	1	2	21
3596c	2	2	21		466a-3p	1	2	21
1a-3p	1	1	21		466b-3-3p	1	2	21
7b-5p	1	3	21		466e-3p	1	2	21
7f-1-3p	1	2	21		466g	1	2	21
let-7a-5p	1	1	21		466i-3p	1	2	21
let-7e-5p	1	2	21		467b-3p	1	2	21
let-7i-5p	1	1	21		467f	1	2	21
9a-3p	1	1	21		497-5p	1	2	21
9a-5p	1	1	21		669i	1	2	21
10a-5p	1	1	21		669m-3p	1	2	21
10b-5p	1	3	21		669n	1	2	21
16-5p	1	1	21		677-5p	1	2	21
22-5p	1	1	21		770-3p	1	2	21
23b-3p	1	1	21		875-3p	1	2	21
26a-5p	1	1	21		1b-5p	1	1	21
26b-5p	1	1	21		7a-2-3p	1	1	21
29c-3p	1	1	21		7d-3p	1	1	21
30a-5p	1	7	21		let-7b-3p	1	1	21
30c-5p	1	2	21		let-7d-5p	1	1	21
31a-5p	1	2	21		17-3p	1	1	21
32-5p	1	1	21		25-3p	1	1	21
92a-3p	1	1	21		29a-5p	1	1	21
106b-3p	1	1	21		30a-3p	1	1	21
106b-5p	1	1	21		30b-3p	1	1	21
122-5p	1	1	21		30b-5p	1	1	21
125a-3p	1	1	21		30c-2-3p	1	1	21
125b-5p	1	1	21		30d-5p	1	1	21
127-3p	1	2	21		30e-3p	1	1	21
133a-3p	1	1	21		34b-3p	1	1	21
136-5p	1	2	21		103-3p	1	1	21
138-5p	1	2	21		125b-2-3p	1	1	21
144-3p	1	2	21		128-3p	1	1	21
148a-3p	1	2	21		133b	1	1	21
148b	1	2	21		149-5p	1	1	21
150-5p	1	3	21		181a-5p	1	1	21
151	1	2	21		185-5p	1	1	21
153-3p	1	2	21		208a-3p	1	1	21
154-5p	1	1	21		218-2-3p	1	1	21
154-3p	1	1	21		291a-3p	1	1	21
181a-1-3p	1	3	21		292a-3p	1	1	21
182-5p	1	1	21		294-3p	1	1	21
183-3p	1	1	21		296-5p	1	1	21
187-3p	1	6	21		297a-3p	1	1	21
188-5p	1	1	21		297c-3p	1	1	21
190a-5p	1	2	21		302b-3p	1	1	21
192-5p	1	2	21		302b-5p	1	1	21
193a-3p	1	2	21		325-3p	1	1	21
194-5p	1	3	21		325-5p	1	1	21
195	1	2	21		338-5p	1	1	21
196b	1	1	21		345-5p	1	1	21
199b-5p	1	1	21		350-3p	1	1	21
202-5p	1	1	21		361-5p	1	1	21
205-5p	1	1	21		363-3p	1	1	21
211-5p	1	2	21		369-5p	1	1	21
215-5p	1	2	21		374c-5p	1	1	21
216b-5p	1	2	21		380-5p	1	1	21
218-5p	1	4	21		425-3p	1	1	21
224-5p	1	2	21		431-3p	1	1	21
291b-5p	1	1	21		449b	1	1	21
295-3p	1	1	21		466b-5p	1	1	21
297a-5p	1	2	21		466f-5p	1	1	21
297b-3p	1	2	21		466l-3p	1	1	21
297c-5p	1	2	21		466p-5p	1	1	21
298-5p	1	2	21		468-3p	1	1	21
300-3p	1	1	21		485-3p	1	1	21
301a-3p	1	3	21		488-5p	1	1	21
301b-3p	1	2	21		491-5p	1	1	21
323-3p	1	1	21		499-5p	1	1	21
326-3p	1	1	21		520b	1	1	21
335-3p	1	1	21		542-5p	1	1	21
337-3p	1	1	21		543-5p	1	1	21
337-5p	1	2	21		657	1	1	21
338-3p	1	1	21		664-3p	1	1	21
339-3p	1	2	21		666-5p	1	1	21
340-3p	1	1	21		668-3p	1	1	21
340-5p	1	1	21		669o	1	1	21
344a-3p	1	1	21		672-5p	1	1	21
362-3p	1	2	21		673-5p	1	1	21
365-3p	1	1	21		674-3p	1	1	21
367-3p	1	1	21		682	1	1	21
369-3p	1	1	21		703	1	1	21
376a-3p	1	1	21		741-3p	1	1	21
376b-3p	1	1	21		742-3p	1	1	21
376c-3p	1	1	21		760-3p	1	1	21
378a-3p	1	4	21		761	1	1	21
381-3p	1	2	21		767	1	1	21
383-5p	1	1	21		1187	1	1	21
409a-5p	1	3	21		1224-5p	1	1	21
410-3p	1	1	21		1843a-5p	1	1	21
411-3p	1	1	21		1903	1	1	21
411-5p	1	1	21		1941-3p	1	1	21
425-5p	1	1	21		132-3p	0	14	21
429-3p	1	1	21		23a-3p	0	11	21
433-5p	1	1	21		212-3p	0	10	21
434-3p	1	1	21		146a-5p	0	9	21
434-5p	1	2	21		27a-3p	0	8	21
448-3p	1	1	21		129-5p	0	6	21
449a-5p	1	1	21		203a-3p	0	6	21
450a-5p	1	2	21		17-5p	0	5	21
466a-3p	1	2	21		20a-5p	0	5	21
466b-3-3p	1	2	21		34a-5p	0	5	21
466d-3p	1	3	21		142-3p	0	5	21
466d-5p	1	1	21		142-5p	0	5	21
489-3p	1	1	21		223-3p	0	5	21
466e-3p	1	2	21		21-3p	0	4	21
466g	1	2	21		132-5p	0	4	21
466i-3p	1	2	21		143-3p	0	4	21
466n-5p	1	1	21		146b-5p	0	4	21
467a-3p	1	1	21		294-5p	0	4	21
467b-5p	1	1	21		431-5p	0	4	21
467b-3p	1	2	21		451-5p	0	4	21
467c-5p	1	1	21		455	0	4	21
467d-3p	1	3	21		494-3p	0	4	21
467d-5p	1	1	21		19b-3p	0	3	21
467f	1	2	21		20b-5p	0	3	21
483-3p	1	1	21		24-5p	0	3	21
487b-3p	1	1	21		27b-3p	0	3	21
488-3p	1	1	21		34b-5p	0	3	21
493-3p	1	1	21		34c-5p	0	3	21
495-3p	1	1	21		126-3p	0	3	21
497-5p	1	2	21		145-5p	0	3	21
500-3p	1	1	21		152-3p	0	3	21
503-5p	1	1	21		212-5p	0	3	21
504-5p	1	1	21		291a-5p	0	3	21
507	1	1	21		339-5p	0	3	21
509	1	1	21		375-3p	0	3	21
518d-3p	1	1	21		665-3p	0	3	21
532-5p	1	1	21		675-5p	0	3	21
540-5p	1	1	21		883-5p	0	3	21
544-3p	1	1	21		15b-5p	0	2	21
547-3p	1	1	21		22-3p	0	2	21
551b-3p	1	6	21		24-3p	0	2	21
574-5p	1	1	21		32-3p	0	2	21
582-5p	1	1	21		101a-3p	0	2	21
598-3p	1	1	21		126-5p	0	2	21
669i	1	2	21		129-2-3p	0	2	21
669h-3p	1	3	21		134-5p	0	2	21
669l-5p	1	1	21		135a-5p	0	2	21
669p-5p	1	1	21		140-5p	0	2	21
669m-3p	1	2	21		190b-5p	0	2	21
669n	1	2	21		199a-3p	0	2	21
677-5p	1	2	21		200a-3p	0	2	21
691	1	1	21		204-5p	0	2	21
709	1	1	21		204-3p	0	2	21
712-3p	1	1	21		219-5p	0	2	21
712-5p	1	1	21		290a-5p	0	2	21
762	1	1	21		299	0	2	21
770-3p	1	2	21		300-5p	0	2	21
802-5p	1	1	21		322-5p	0	2	21
872-5p	1	1	21		344b-2-3p	0	2	21
874-3p	1	1	21		370-3p	0	2	21
875-3p	1	2	21		370-5p	0	2	21
879-5p	1	1	21		379-3p	0	2	21
881-3p	1	3	21		450a-3p	0	2	21
881-5p	1	1	21		466b-1-5p	0	2	21
883b-5p	1	1	21		467c-3p	0	2	21
1192	1	1	21		467e-3p	0	2	21
1895	1	1	21		669c-5p	0	2	21
1897-5p	1	1	21		706	0	2	21
1899	1	1	21		710	0	2	21
1907	1	1	21		711	0	2	21
1929-5p	1	1	21		758-5p	0	2	21
1934-5p	1	1	21		882	0	2	21
1957	1	1	21		1892	0	2	21
1971	1	1	21		2137	0	2	21
1983	1	1	21		3596c	0	2	21
3584-5p	1	1	21		1a-3p	0	1	21
1b-5p	0	1	21		let-7a-5p	0	1	21
7a-5p	0	2	21		let-7i-5p	0	1	21
7a-2-3p	0	1	21		9a-3p	0	1	21
7d-3p	0	1	21		9a-5p	0	1	21
let-7b-3p	0	1	21		10a-5p	0	1	21
let-7d-3p	0	2	21		16-5p	0	1	21
let-7d-5p	0	1	21		22-5p	0	1	21
17-3p	0	1	21		23b-3p	0	1	21
25-3p	0	1	21		26a-5p	0	1	21
29a-5p	0	1	21		26b-5p	0	1	21
29c-5p	0	3	21		29c-3p	0	1	21
30a-3p	0	1	21		32-5p	0	1	21
30b-3p	0	1	21		92a-3p	0	1	21
30b-5p	0	1	21		106b-3p	0	1	21
30c-2-3p	0	1	21		106b-5p	0	1	21
30d-5p	0	1	21		122-5p	0	1	21
30e-3p	0	1	21		125a-3p	0	1	21
33-5p	0	4	21		125b-5p	0	1	21
34b-3p	0	1	21		133a-3p	0	1	21
92b-3p	0	2	21		154-5p	0	1	21
98-5p	0	2	21		154-3p	0	1	21
103-3p	0	1	21		182-5p	0	1	21
124-5p	0	2	21		183-3p	0	1	21
125b-2-3p	0	1	21		188-5p	0	1	21
128-3p	0	1	21		196b	0	1	21
130a-3p	0	2	21		199b-5p	0	1	21
133b	0	1	21		202-5p	0	1	21
138-1-3p	0	2	21		205-5p	0	1	21
149-5p	0	1	21		291b-5p	0	1	21
181a-5p	0	1	21		295-3p	0	1	21
181b-5p	0	3	21		300-3p	0	1	21
185-5p	0	1	21		323-3p	0	1	21
186-5p	0	2	21		326-3p	0	1	21
191-5p	0	2	21		335-3p	0	1	21
208a-3p	0	1	21		337-3p	0	1	21
218-2-3p	0	1	21		338-3p	0	1	21
291a-3p	0	1	21		340-3p	0	1	21
292a-3p	0	1	21		340-5p	0	1	21
294-3p	0	1	21		344a-3p	0	1	21
296-5p	0	1	21		365-3p	0	1	21
297a-3p	0	1	21		367-3p	0	1	21
297c-3p	0	1	21		369-3p	0	1	21
302b-3p	0	1	21		376a-3p	0	1	21
302b-5p	0	1	21		376b-3p	0	1	21
325-3p	0	1	21		376c-3p	0	1	21
325-5p	0	1	21		383-5p	0	1	21
328a-3p	0	2	21		410-3p	0	1	21
330-3p	0	2	21		411-3p	0	1	21
330-5p	0	2	21		411-5p	0	1	21
331-3p	0	3	21		425-5p	0	1	21
338-5p	0	1	21		429-3p	0	1	21
345-5p	0	1	21		433-5p	0	1	21
346-5p	0	2	21		434-3p	0	1	21
350-3p	0	1	21		448-3p	0	1	21
352	0	2	21		449a-5p	0	1	21
361-5p	0	1	21		466d-5p	0	1	21
363-3p	0	1	21		489-3p	0	1	21
369-5p	0	1	21		466n-5p	0	1	21
374a-5p	0	3	21		467a-3p	0	1	21
374c-5p	0	1	21		467b-5p	0	1	21
378b	0	2	21		467c-5p	0	1	21
380-5p	0	1	21		467d-5p	0	1	21
425-3p	0	1	21		483-3p	0	1	21
431-3p	0	1	21		487b-3p	0	1	21
449b	0	1	21		488-3p	0	1	21
466b-5p	0	1	21		493-3p	0	1	21
466f-5p	0	1	21		495-3p	0	1	21
466l-3p	0	1	21		500-3p	0	1	21
466p-5p	0	1	21		503-5p	0	1	21
468-3p	0	1	21		504-5p	0	1	21
485-3p	0	1	21		507	0	1	21
488-5p	0	1	21		509	0	1	21
491-5p	0	1	21		518d-3p	0	1	21
499-5p	0	1	21		532-5p	0	1	21
520b	0	1	21		540-5p	0	1	21
542-5p	0	1	21		544-3p	0	1	21
543-5p	0	1	21		547-3p	0	1	21
652-3p	0	2	21		574-5p	0	1	21
657	0	1	21		582-5p	0	1	21
664-3p	0	1	21		598-3p	0	1	21
666-5p	0	1	21		669l-5p	0	1	21
668-3p	0	1	21		669p-5p	0	1	21
669o	0	1	21		691	0	1	21
672-5p	0	1	21		709	0	1	21
673-5p	0	1	21		712-3p	0	1	21
674-3p	0	1	21		712-5p	0	1	21
676-3p	0	2	21		762	0	1	21
682	0	1	21		802-5p	0	1	21
703	0	1	21		872-5p	0	1	21
708-5p	0	2	21		874-3p	0	1	21
741-3p	0	1	21		879-5p	0	1	21
742-3p	0	1	21		881-5p	0	1	21
760-3p	0	1	21		883b-5p	0	1	21
761	0	1	21		1192	0	1	21
767	0	1	21		1895	0	1	21
873-5p	0	2	21		1897-5p	0	1	21
935	0	3	21		1899	0	1	21
1187	0	1	21		1907	0	1	21
1224-5p	0	1	21		1929-5p	0	1	21
1839-3p	0	3	21		1934-5p	0	1	21
1843a-5p	0	1	21		1957	0	1	21
1903	0	1	21		1971	0	1	21
1941-3p	0	1	21		1983	0	1	21
1949	0	2	21		3584-5p	0	1	21
