# Supplementary material for: Systematic review and meta-analysis of differentially expressed miRNAs in experimental and human temporal lobe epilepsy
Source: Sci Rep. 2017 Sep 14;7:11592. doi: 10.1038/s41598-017-11510-8 (PMC5599629; doi:10.1038/s41598-017-11510-8)
Supplement: Supplementary file 5 — Supplementary Table S5 [file 41598_2017_11510_MOESM5_ESM.xlsx]

## Sheet: Sup.5
Supplementary Table S5: Average number of miRNAs per post-SE model
Model	Stage	Average number of miRNAs	SD
ES	Acute Up	26.3333	12.741
ES	Acute Down	16.6667	28.8675
ES	Latent Up	11.3333	6.4291
ES	Latent Down	11	7.54983
ES	Chronic Up	24	17.7012
ES	Chronic Down	7.75	7.18215
PILO	Acute Up	31.5	16.2635
PILO	Acute Down	30.5	33.234
PILO	Latent Up	18
PILO	Latent Down	15
PILO	Chronic Up	14.8	5.6745
PILO	Chronic Down	12	11.2027
KA	Acute Up	49	66.5733
KA	Acute Down	9	1
