# Supplementary material for: Systematic review and meta-analysis of differentially expressed miRNAs in experimental and human temporal lobe epilepsy
Source: Sci Rep. 2017 Sep 14;7:11592. doi: 10.1038/s41598-017-11510-8 (PMC5599629; doi:10.1038/s41598-017-11510-8)
Supplement: Supplementary file 6 — Supplementary Table S6 [file 41598_2017_11510_MOESM6_ESM.xlsx]

## Sheet: Sup.T. S6A
Supplementary Table S6A: The overlap between post-SE models
Common	ES & PILO	PILO & KA	ES & Kainic	Only ES	Only PILO	Only KA
19a-3p	7f-1-3p	19a-3p	7b-5p	7a-5p	1b-5p	1a-3p
20a-5p	let-7d-3p	20a-5p	18a-5p	7a-2-3p	let-7d-3p	let-7i-5p
21-5p	17-5p	21-5p	19b-3p	15b-5p	let-7a-5p	9a-5p
27a-3p	21-3p	27a-3p	20b-5p	23b-3p	let-7b-3p	10a-5p
27b-3p	23a-3p	27b-3p	30e-5p	29a-5p	let-7d-5p	16-5p
29b-3p	24-5p	29b-3p	34c-5p	30b-3p	let-7e-5p	17-3p
30a-5p	29b-1-5p	30a-5p	126-5p	30b-5p	9a-3p	26b-5p
34a-5p	29c-5p	34a-5p	135a-5p	30d-5p	22-3p	29c-3p
124-3p	30c-5p	124-3p	140-5p	32-3p	22-5p	32-5p
129-5p	33-5p	129-5p	143-3p	34b-5p	24-3p	106b-5p
132-3p	92b-3p	132-3p	148a-3p	106b-3p	25-3p	122-5p
135b-5p	99a-5p	135b-5p	190b-5p	132-5p	26a-5p	133a-3p
137-3p	124-5p	137-3p	193a-3p	183-3p	30a-3p	133b
139-5p	126-3p	139-5p	195	204-5p	30c-2-3p	154-5p
142-3p	127-3p	142-3p	214-3p	204-3p	30e-3p	182-5p
146b-5p	129-2-3p	146b-5p	218-5p	212-5p	31a-5p	188-5p
152-3p	130a-3p	152-3p	322-5p	291a-5p	34b-3p	192-5p
199a-5p	140-3p	199a-5p	339-5p	291b-5p	92a-3p	200a-3p
203a-3p	142-5p	203a-3p	346-5p	297a-3p	103-3p	202-5p
210-3p	144-3p	210-3p	351-5p	297b-3p	125a-3p	205-5p
221-3p	145-5p	221-3p	362-3p	297c-3p	125b-5p	219-5p
301a-3p	146a-5p	301a-3p	374a-5p	299	125b-2-3p	291a-3p
324-5p	150-5p	324-5p	378a-3p	300-5p	128-3p	292a-3p
431-5p	151	431-5p	434-5p	328a-3p	138-1-3p	294-3p
451-5p	181b-5p	451-5p	665-3p	369-5p	149-5p	295-3p
466c-5p	181d-5p	466c-5p	669a-5p	370-5p	154-3p	302b-3p
542-3p	187-3p	542-3p	677-5p	378b	181a-5p	323-3p
551b-3p	191-5p	551b-3p	770-3p	450a-3p	181a-1-3p	326-3p
674-5p	199a-3p	674-5p	19a-3p	466a-3p	185-5p	337-3p
	212-3p	10b-5p	20a-5p	466b-5p	186-5p	338-3p
	222-3p	29a-3p	21-5p	466b-1-5p	196b	340-3p
	223-3p	98-5p	27a-3p	466b-3-3p	199b-5p	340-5p
	290a-5p	101a-3p	27b-3p	466d-5p	208a-3p	344a-3p
	294-5p	134-5p	29b-3p	466e-3p	211-5p	363-3p
	297a-5p	136-5p	30a-5p	466f-5p	218-2-3p	365-3p
	297c-5p	138-5p	34a-5p	466i-3p	296-5p	367-3p
	298-5p	148b	124-3p	466n-5p	300-3p	369-3p
	331-3p	153-3p	129-5p	466p-5p	302b-5p	376a-3p
	352	155-5p	132-3p	467b-3p	325-3p	376b-3p
	433-3p	181c-5p	135b-5p	467f	325-5p	376c-3p
	455	190a-5p	137-3p	468-3p	330-3p	381-3p
	466d-3p	194-5p	139-5p	485-3p	335-3p	411-5p
	466f-3p	215-5p	142-3p	574-5p	338-5p	425-5p
	466g	216b-5p	146b-5p	669i	344b-2-3p	429-3p
	467c-3p	224-5p	152-3p	669l-5p	345-5p	434-3p
	467d-3p	301b-3p	199a-5p	669o	350-3p	448-3p
	467e-3p	330-5p	203a-3p	669p-5p	361-5p	449a-5p
	467e-5p	337-5p	210-3p	669m-3p	374c-5p	450a-5p
	467g	339-3p	221-3p	669n	380-3p	489-3p
	494-3p	370-3p	301a-3p	674-3p	380-5p	467a-3p
	669c-5p	375-3p	324-5p	675-5p	383-5p	467b-5p
	669f-3p	379-3p	431-5p	708-5p	409a-5p	467c-5p
	669h-3p		451-5p	712-5p	410-3p	487b-3p
	676-3p		466c-5p	741-3p	411-3p	488-3p
	706		542-3p	758-5p	425-3p	493-3p
	710		551b-3p	762	431-3p	495-3p
	711		674-5p	881-5p	433-5p	497-5p
	881-3p			883-5p	449b	500-3p
	882			883b-5p	466l-3p	503-5p
	1839-3p			935	467d-5p	504-5p
	1892			1187	483-3p	507
	2137			1192	488-5p	509
	19a-3p			1843a-5p	491-5p	518d-3p
	20a-5p			1899	499-5p	520b
	21-5p			1903	542-5p	532-5p
	27a-3p			1907	543-5p	540-5p
	27b-3p			1929-5p	652-3p	544-3p
	29b-3p			1934-5p	664-3p	547-3p
	30a-5p			1971	668-3p	582-5p
	34a-5p			3596c	673-5p	598-3p
	124-3p				691	657
	129-5p				703	666-5p
	132-3p				709	672-5p
	135b-5p				712-3p	682
	137-3p				742-3p	802-5p
	139-5p				760-3p	872-5p
	142-3p				761	879-5p
	146b-5p				767
	152-3p				873-5p
	199a-5p				874-3p
	203a-3p				875-3p
	210-3p				1224-5p
	221-3p				1895
	301a-3p				1897-5p
	324-5p				1941-3p
	431-5p				1949
	451-5p				1957
	466c-5p				1983
	542-3p				3584-5p
	551b-3p
	674-5p

## Sheet: Sup.T. S6B
Supplementary Table S6B: The overlap between post-SE stages
Common	Acute & Latent	Latent & Chronic	Acute & Chronic	Acute only	Latent only	Chronic only
7b-5p	7b-5p	7b-5p	7b-5p	1a-3p	7a-5p	let-7d-3p
19a-3p	19a-3p	19a-3p	19a-3p	1b-5p	7a-2-3p	let-7d-5p
21-5p	21-5p	21-5p	21-5p	let-7a-5p	15b-5p	9a-3p
23a-3p	23a-3p	23a-3p	23a-3p	let-7b-3p	29a-5p	22-5p
27a-3p	27a-3p	27a-3p	27a-3p	let-7i-5p	30a-3p	23b-3p
30a-5p	30a-5p	30a-5p	30a-5p	9a-5p	30c-2-3p	30b-5p
132-3p	132-3p	132-3p	132-3p	10a-5p	30d-5p	31a-5p
132-5p	132-5p	132-5p	132-5p	10b-5p	30e-3p	34b-3p
137-3p	137-3p	137-3p	137-3p	16-5p	92a-3p	34b-5p
139-5p	139-5p	139-5p	139-5p	17-3p	103-3p	106b-3p
142-3p	142-3p	142-3p	142-3p	18a-5p	128-3p	129-2-3p
143-3p	143-3p	143-3p	143-3p	21-3p	300-3p	130a-3p
146a-5p	146a-5p	146a-5p	146a-5p	22-3p	369-5p	138-1-3p
181d-5p	181d-5p	181d-5p	181d-5p	25-3p	708-5p	144-3p
187-3p	187-3p	187-3p	187-3p	26a-5p	874-3p	154-3p
212-3p	212-3p	212-3p	212-3p	26b-5p	1843a-5p	181a-5p
218-5p	218-5p	218-5p	218-5p	29c-3p	3584-5p	185-5p
221-3p	221-3p	221-3p	221-3p	30b-3p		191-5p
301a-3p	301a-3p	301a-3p	301a-3p	30c-5p		199b-5p
324-5p	324-5p	324-5p	324-5p	32-5p		204-5p
374a-5p	374a-5p	374a-5p	374a-5p	32-3p		296-5p
380-3p	380-3p	380-3p	380-3p	101a-3p		325-3p
433-3p	433-3p	433-3p	433-3p	106b-5p		325-5p
551b-3p	551b-3p	551b-3p	551b-3p	122-5p		338-5p
	let-7d-3p	29c-5p	7f-1-3p	124-5p		345-5p
	17-5p	33-5p	let-7e-5p	125a-3p		350-3p
	19b-3p	92b-3p	24-3p	125b-5p		352
	20a-5p	127-3p	24-5p	125b-2-3p		380-5p
	20b-5p	140-3p	27b-3p	133a-3p		383-5p
	124-3p	212-5p	29a-3p	133b		410-3p
	138-5p	222-3p	29b-3p	149-5p		411-3p
	142-5p	330-3p	29b-1-5p	151		431-3p
	146b-5p	344b-2-3p	30e-5p	154-5p		433-5p
	181a-1-3p	370-5p	34a-5p	181b-5p		466d-5p
	186-5p	652-3p	34c-5p	182-5p		466n-5p
	190b-5p	935	98-5p	183-3p		467c-3p
	193a-3p		99a-5p	188-5p		467e-3p
	328a-3p		126-3p	192-5p		542-5p
	339-5p		126-5p	196b		543-5p
	370-3p		129-5p	200a-3p		574-5p
	431-5p		134-5p	202-5p		664-3p
	434-5p		135a-5p	204-3p		669c-5p
			135b-5p	205-5p		669l-5p
			136-5p	208a-3p		669p-5p
			140-5p	215-5p		674-3p
			145-5p	216b-5p		676-3p
			148a-3p	218-2-3p		767
			148b	219-5p		881-5p
			150-5p	224-5p		883b-5p
			152-3p	290a-5p		1192
			153-3p	291a-3p		1907
			155-5p	291a-5p		1929-5p
			181c-5p	291b-5p		1949
			190a-5p	292a-3p
			194-5p	294-5p
			195	294-3p
			199a-3p	295-3p
			199a-5p	297a-3p
			203a-3p	297c-3p
			210-3p	299
			211-5p	300-5p
			214-3p	301b-3p
			223-3p	302b-3p
			297a-5p	302b-5p
			297b-3p	323-3p
			297c-5p	326-3p
			298-5p	330-5p
			322-5p	335-3p
			331-3p	337-3p
			346-5p	337-5p
			351-5p	338-3p
			378a-3p	339-3p
			378b	340-3p
			379-3p	340-5p
			409a-5p	344a-3p
			451-5p	361-5p
			455	362-3p
			466a-3p	363-3p
			466b-3-3p	365-3p
			466c-5p	367-3p
			466d-3p	369-3p
			466e-3p	374c-5p
			466f-3p	375-3p
			466g	376a-3p
			466i-3p	376b-3p
			467b-3p	376c-3p
			467d-3p	381-3p
			467e-5p	411-5p
			467f	425-3p
			467g	425-5p
			494-3p	429-3p
			542-3p	434-3p
			669a-5p	448-3p
			669f-3p	449a-5p
			669i	449b
			669h-3p	450a-3p
			669m-3p	450a-5p
			669n	466b-5p
			674-5p	466b-1-5p
			873-5p	489-3p
			875-3p	466f-5p
			881-3p	466l-3p
			883-5p	466p-5p
			1839-3p	467a-3p
				467b-5p
				467c-5p
				467d-5p
				468-3p
				483-3p
				485-3p
				487b-3p
				488-3p
				488-5p
				491-5p
				493-3p
				495-3p
				497-5p
				499-5p
				500-3p
				503-5p
				504-5p
				507
				509
				518d-3p
				520b
				532-5p
				540-5p
				544-3p
				547-3p
				582-5p
				598-3p
				657
				665-3p
				666-5p
				668-3p
				669o
				672-5p
				673-5p
				675-5p
				677-5p
				682
				691
				703
				706
				709
				710
				711
				712-3p
				712-5p
				741-3p
				742-3p
				758-5p
				760-3p
				761
				762
				770-3p
				802-5p
				872-5p
				879-5p
				882
				1187
				1224-5p
				1892
				1895
				1897-5p
				1899
				1903
				1934-5p
				1941-3p
				1957
				1971
				1983
				2137
				3596c

## Sheet: Sup.T. S6C
Supplementary Table S6C: The overlap between species
Common	Rat & Mouse	TLE-HS & Mouse	TLE-HS & Rat	Rat only	Mouse only	TLE-HS only
10b-5p	7b-5p	9a-5p	let-7d-5p	7a-5p	1a-3p	let-7b-5p
17-5p	let-7d-3p	16-5p	9a-3p	7a-2-3p	1b-5p	let-7f-5p
20a-5p	let-7e-5p	26b-5p	23b-3p	15b-5p	7d-3p	let-7g-3p
21-5p	18a-5p	29c-3p	25-3p	17-3p	7f-1-3p	95
27a-3p	19a-3p	30b-5p	30d-5p	24-3p	let-7a-5p	100-5p
27b-3p	19b-3p	32-5p	32-3p	26a-5p	let-7b-3p	106a-5p
30a-5p	20b-5p	106b-5p	92a-3p	29a-5p	let-7i-5p	130b-3p
92b-3p	21-3p	130a-3p	103-3p	29c-5p	10a-5p	141-3p
99a-5p	22-3p	182-5p	125b-5p	30a-3p	22-5p	141-5p
126-5p	23a-3p	195	204-5p	30c-2-3p	29b-1-5p	146b-3p
129-2-3p	24-5p	200a-3p	299	30e-3p	30b-3p	183-5p
135a-5p	29a-3p	302b-3p	383-5p	31a-5p	34b-3p	184-3p
138-5p	29b-3p	337-5p	10b-5p	33-5p	106b-3p	185-3p
140-3p	30c-5p	340-3p	17-5p	34b-5p	122-5p	193b-3p
181d-5p	30e-5p	340-5p	20a-5p	98-5p	124-5p	197-3p
187-3p	34a-5p	361-5p	21-5p	125a-3p	125b-2-3p	335-5p
190a-5p	34c-5p	362-3p	27a-3p	127-3p	133a-3p	374b-5p
193a-3p	101a-3p	376c-3p	27b-3p	128-3p	133b	423-3p
199a-5p	124-3p	411-5p	30a-5p	132-5p	148a-3p	432-3p
203a-3p	126-3p	425-5p	92b-3p	144-3p	149-5p	432-5p
210-3p	129-5p	429-3p	99a-5p	145-5p	154-5p	490-3p
211-5p	132-3p	493-3p	126-5p	154-3p	181a-5p	501-5p
214-3p	134-5p	497-5p	129-2-3p	185-5p	183-3p	502-5p
218-5p	135b-5p	10b-5p	135a-5p	196b	188-5p	515-3p
301a-3p	136-5p	17-5p	138-5p	199a-3p	191-5p	519d
324-5p	137-3p	20a-5p	140-3p	204-3p	194-5p	519e-5p
330-3p	138-1-3p	21-5p	181d-5p	212-5p	199b-5p	597
374a-5p	139-5p	27a-3p	187-3p	296-5p	202-5p	625-5p
375-3p	140-5p	27b-3p	190a-5p	300-3p	205-5p	635
433-3p	142-3p	30a-5p	193a-3p	300-5p	208a-3p	637
665-3p	142-5p	92b-3p	199a-5p	325-5p	216b-5p	642a-5p
	143-3p	99a-5p	203a-3p	344b-2-3p	218-2-3p	660-5p
	146a-5p	126-5p	210-3p	352	219-5p	920
	146b-5p	129-2-3p	211-5p	369-5p	224-5p	934
	148b	135a-5p	214-3p	370-5p	290a-5p	1193-3p
	150-5p	138-5p	218-5p	380-5p	291a-3p	1255a
	151	140-3p	301a-3p	410-3p	291b-5p	1297
	152-3p	181d-5p	324-5p	411-3p	292a-3p	1304
	153-3p	187-3p	330-3p	433-5p	294-3p	1469
	155-5p	190a-5p	374a-5p	450a-3p	295-3p	1973
	181a-1-3p	193a-3p	375-3p	466b-1-5p	297a-5p
	181b-5p	199a-5p	433-3p	542-5p	297a-3p
	181c-5p	203a-3p	665-3p	543-5p	297b-3p
	186-5p	210-3p		652-3p	297c-3p
	190b-5p	211-5p		664-3p	297c-5p
	192-5p	214-3p		682	298-5p
	212-3p	218-5p		708-5p	301b-3p
	215-5p	301a-3p		758-5p	302b-5p
	221-3p	324-5p		874-3p	323-3p
	222-3p	330-3p		935	325-3p
	223-3p	374a-5p		1843a-5p	326-3p
	291a-5p	375-3p		3584-5p	330-5p
	294-5p	433-3p		3596c	331-3p
	322-5p	665-3p			335-3p
	328a-3p				337-3p
	339-5p				338-3p
	351-5p				338-5p
	370-3p				339-3p
	378a-3p				344a-3p
	379-3p				345-5p
	380-3p				346-5p
	409a-5p				350-3p
	431-5p				363-3p
	434-5p				365-3p
	450a-5p				367-3p
	451-5p				369-3p
	466c-5p				374c-5p
	542-3p				376a-3p
	551b-3p				376b-3p
	675-5p				378b
	873-5p				381-3p
	883-5p				425-3p
	1949				431-3p
	10b-5p				434-3p
	17-5p				448-3p
	20a-5p				449a-5p
	21-5p				449b
	27a-3p				455
	27b-3p				466a-3p
	30a-5p				466b-5p
	92b-3p				466b-3-3p
	99a-5p				466d-3p
	126-5p				466d-5p
	129-2-3p				489-3p
	135a-5p				466e-3p
	138-5p				466f-3p
	140-3p				466f-5p
	181d-5p				466g
	187-3p				466i-3p
	190a-5p				466l-3p
	193a-3p				466n-5p
	199a-5p				466p-5p
	203a-3p				467a-3p
	210-3p				467b-5p
	211-5p				467b-3p
	214-3p				467c-3p
	218-5p				467c-5p
	301a-3p				467d-3p
	324-5p				467d-5p
	330-3p				467e-3p
	374a-5p				467e-5p
	375-3p				467f
	433-3p				467g
	665-3p				468-3p
					483-3p
					485-3p
					487b-3p
					488-3p
					488-5p
					491-5p
					494-3p
					495-3p
					499-5p
					500-3p
					503-5p
					504-5p
					507
					509
					518d-3p
					520b
					532-5p
					540-5p
					544-3p
					547-3p
					574-5p
					582-5p
					598-3p
					657
					666-5p
					668-3p
					669a-5p
					669c-5p
					669f-3p
					669i
					669h-3p
					669l-5p
					669o
					669p-5p
					669m-3p
					669n
					672-5p
					673-5p
					674-5p
					674-3p
					676-3p
					677-5p
					691
					703
					706
					709
					710
					711
					712-3p
					712-5p
					741-3p
					742-3p
					760-3p
					761
					762
					767
					770-3p
					802-5p
					872-5p
					875-3p
					879-5p
					881-3p
					881-5p
					882
					883b-5p
					1187
					1192
					1224-5p
					1839-3p
					1892
					1895
					1897-5p
					1899
					1903
					1907
					1929-5p
					1934-5p
					1941-3p
					1957
					1971
					1983
					2137

## Sheet: Sup.T. S6D
Supplementary Table S6D: The overlap between TLE-HS and post-SE models
Common	TLE-HS & ES	TLE-HS & KA	TLE-HS & PILO
20a-5p	17-5p	9a-5p	let-7d-5p
21-5p	20a-5p	10b-5p	9a-3p
27a-3p	21-5p	16-5p	10b-5p
27b-3p	23b-3p	20a-5p	17-5p
30a-5p	27a-3p	21-5p	20a-5p
199a-5p	27b-3p	26b-5p	21-5p
203a-3p	30a-5p	27a-3p	25-3p
210-3p	30b-5p	27b-3p	27a-3p
301a-3p	30d-5p	29c-3p	27b-3p
324-5p	32-3p	30a-5p	30a-5p
	92b-3p	32-5p	92a-3p
	99a-5p	106b-5p	92b-3p
	126-5p	126-5p	99a-5p
	129-2-3p	135a-5p	103-3p
	130a-3p	138-5p	125b-5p
	135a-5p	182-5p	129-2-3p
	140-3p	190a-5p	130a-3p
	181d-5p	193a-3p	138-5p
	187-3p	195	140-3p
	193a-3p	199a-5p	181d-5p
	195	200a-3p	187-3p
	199a-5p	203a-3p	190a-5p
	203a-3p	210-3p	199a-5p
	204-5p	214-3p	203a-3p
	210-3p	218-5p	210-3p
	214-3p	301a-3p	211-5p
	218-5p	302b-3p	301a-3p
	299	324-5p	324-5p
	301a-3p	337-5p	330-3p
	324-5p	340-3p	337-5p
	362-3p	340-5p	361-5p
	374a-5p	362-3p	375-3p
	433-3p	374a-5p	383-5p
	665-3p	375-3p	433-3p
		376c-3p
		411-5p
		425-5p
		429-3p
		493-3p
		497-5p
		665-3p

## Sheet: Sup. T. S6E
Supplementary Table S6E: The overlap between TLE-HS and post-SE chronic stage
TLE-HS&Chronic
let-7d-5p
9a-3p
21-5p
23b-3p
27a-3p
27b-3p
30a-5p
30b-5p
92b-3p
99a-5p
126-5p
129-2-3p
130a-3p
135a-5p
140-3p
181d-5p
187-3p
190a-5p
195
199a-5p
203a-3p
204-5p
210-3p
211-5p
214-3p
218-5p
301a-3p
324-5p
330-3p
374a-5p
383-5p
433-3p

## Sheet: Sup.T. S6F
Supplementary Table S6F: The 100 miRNAs from TLE-HS profiles and rodent chronic profiles for the pathway enrichment analysis
TLE-HS	Chronic
1193-3p	352
106a-5p	1949
141-3p	130a-3p
183-5p	138-1-3p
193b-3p	191-5p
197-3p	330-3p
374b-5p	346-5p
432-3p	378b
501-5p	652-3p
502-5p	676-3p
515-3p	873-5p
519d	92b-3p
519e-5p	98-5p
597	let-7d-3p
625-5p	126-5p
660-5p	129-2-3p
1297	134-5p
9a-5p	135a-5p
16-5p	140-5p
26b-5p	199a-3p
32-5p	204-5p
182-5p	24-3p
195	322-5p
200a-3p	344b-2-3p
302b-3p	370-5p
337-5p	379-3p
340-3p	467c-3p
361-5p	467e-3p
362-3p	669c-5p
376c-3p	935
429-3p	1839-3p
493-3p	29c-5p
10b-5p	331-3p
17-5p	374a-5p
20a-5p	150-5p
27a-3p	194-5p
92b-3p	301a-3p
129-2-3p	409a-5p
135a-5p	467d-3p
190a-5p	7b-5p
193a-3p	881-3p
199a-5p	137-3p
203a-3p	155-5p
374a-5p	214-3p
375-3p	222-3p
299	29b-1-5p
383-5p	30e-5p
let-7b-5p	467e-5p
let-7g-3p	467g
95	669a-5p
100-5p	126-3p
141-5p	145-5p
146b-3p	152-3p
185-3p	212-5p
335-5p	24-5p
423-3p	27b-3p
432-5p	34b-5p
635	34c-5p
637	883-5p
642a-5p	33-5p
920	218-5p
934	378a-3p
1255a	181c-5p
1304	181d-5p
1469	380-3p
1973	466c-5p
29c-3p	542-3p
30b-5p	99a-5p
106b-5p	135b-5p
130a-3p	210-3p
340-5p	221-3p
411-5p	29b-3p
425-5p	351-5p
497-5p	433-3p
21-5p	674-5p
27b-3p	455
30a-5p	132-5p
138-5p	143-3p
140-3p	451-5p
181d-5p	494-3p
187-3p	199a-5p
210-3p	29a-3p
211-5p	142-3p
214-3p	223-3p
218-5p	34a-5p
324-5p	187-3p
330-3p	551b-3p
433-3p	140-3p
665-3p	324-5p
let-7d-5p	19a-3p
9a-3p	129-5p
23b-3p	203a-3p
25-3p	30a-5p
30d-5p	139-5p
32-3p	27a-3p
92a-3p	146a-5p
103-3p	212-3p
125b-5p	23a-3p
204-5p	132-3p
490-3p	21-5p
